# Supplementary material for: The Role of EjSPL3, EjSPL4, EjSPL5, and EjSPL9 in Regulating Flowering in Loquat (Eriobotrya japonica Lindl.)
Source: Int J Mol Sci. 2019 Dec 30;21(1):248. doi: 10.3390/ijms21010248 (PMC6981807; doi:10.3390/ijms21010248)
Supplement: Supplementary file 1 [file ijms-21-00248-s001.zip]

Archive with 1 entries (1 files):
- Supplementary Data.docx
